# Supplementary material for: Influenza and Pertussis Vaccination During Pregnancy: A Systematic Review of Vaccination Rates and Vaccination Determinants
Source: Vaccines (Basel). 2026 Apr 6;14(4):325. doi: 10.3390/vaccines14040325 (PMC13119792; doi:10.3390/vaccines14040325)
Supplement: Supplementary file 1 [file vaccines-14-00325-s001.zip]

Archive with 5 entries (4 files):
- vaccines-4196890-supplementary/
- vaccines-4196890-supplementary/S1_Table.pdf
- vaccines-4196890-supplementary/S2_File.pdf
- vaccines-4196890-supplementary/S3_Table.pdf
- vaccines-4196890-supplementary/S4_Table.pdf
